# Supplementary material for: A stretchable wireless wearable bioelectronic system for multiplexed monitoring and combination treatment of infected chronic wounds
Source: Sci Adv. 2023 Mar 24;9(12):eadf7388. doi: 10.1126/sciadv.adf7388 (PMC10038347; doi:10.1126/sciadv.adf7388)
Supplement: Supplementary file 2 — Movie S1 [file sciadv.adf7388_movie_s1.zip]

Archive with 1 entries (1 files):
- adf7388_Movie_S1.mp4
